# Supplementary material for: AMPK-Targeting Effects of (−)-Epicatechin Gallate from Hibiscus sabdariffa Linne Leaves on Dual Modulation of Hepatic Lipid Accumulation and Glycogen Synthesis in an In Vitro Oleic Acid Model
Source: Int J Mol Sci. 2025 Aug 6;26(15):7612. doi: 10.3390/ijms26157612 (PMC12347588; doi:10.3390/ijms26157612)
Supplement: Supplementary file 1 [file ijms-26-07612-s001.zip]

Archive with 1 entries (1 files):
- ijms-3737391-supplementary.pdf
